# Supplementary material for: Culture Conditions for Human Induced Pluripotent Stem Cell-Derived Schwann Cells: A Two-Centre Study
Source: Int J Mol Sci. 2023 Mar 10;24(6):5366. doi: 10.3390/ijms24065366 (PMC10049204; doi:10.3390/ijms24065366)
Supplement: Supplementary file 1 [file ijms-24-05366-s001.zip]

Archive with 1 entries (1 files):
- ijms-2194610-supplementary.pdf
